# Supplementary material for: Association Between Environmental Smoke Exposure in Early Life and ADHD-like Behaviors in Chinese Preschoolers: Findings from Population Survey in Shenzhen
Source: Toxics. 2025 Jun 26;13(7):534. doi: 10.3390/toxics13070534 (PMC12300800; doi:10.3390/toxics13070534)
Supplement: Supplementary file 1 [file toxics-13-00534-s001.zip]

Archive with 1 entries (1 files):
- toxics-3689332-supplementary.pdf
